# Supplementary material for: miR-34 and p53: New Insights into a Complex Functional Relationship
Source: PLoS One. 2015 Jul 15;10(7):e0132767. doi: 10.1371/journal.pone.0132767 (PMC4503669; doi:10.1371/journal.pone.0132767)
Supplement: S1 Table — (XLSX) [file pone.0132767.s006.xlsx]

## Sheet: miR-34 down-regulated genes
Genes down-regulated by miR-34 over-expression in HCT116 cells
SYMBOL	Fold change (CTL/miR-34a)		SYMBOL	Fold change (CTL/miR-34b)		SYMBOL	Fold change (CTL/miR-34c)
LOC727908	5.21368		HN1	4.53819		AXL	2.04484
TSEN15	4.46396		CDK4	4.24652		SLC44A2	1.8341
MYB	4.28629		FGFRL1	3.35779		FAM129A	1.74019
LOC100133099	4.23569		PSME3	3.06673		CDK6	1.72885
CPSF6	4.23246		TRIB3	2.66406		SUV39H1	1.72491
SNORD11	4.13383		HMGN4	2.59749		FERMT2	1.68832
LOC729231	3.89512		IMPAD1	2.55703		PANX2	1.67012
C1orf19	3.89251		QDPR	2.52363		TMEM200A	1.6119
FAM127A	3.71969		FAM129A	2.37346		GINS3	1.60485
RRAS	3.54429		REEP5	2.37288		UBA6	1.59899
MDM4	3.51525		VPS26A	2.35276		LRRC47	1.59713
LOC648509	3.47701		SMCR7L	2.32623		CHD1	1.58658
PPP1R11	3.39713		DUT	2.29123		NEK2	1.57875
C8orf13	3.3893		LOC644363	2.23814		CTDSP2	1.57227
FOSL1	3.38555		CTSB	2.23739		ARL3	1.56562
LOC651316	3.34636		PRKRIR	2.20696		CCNF	1.5633
HN1	3.33376		ZNF121	2.17698		MARCKS	1.561
LOC649841	3.26737		CAV1	2.15727		E2F3	1.55867
MPP2	3.23343		SLC25A13	2.14798		FNDC3B	1.55608
FAM167A	3.17429		PLEKHA1	2.10418		LAMC1	1.55173
GMNN	3.17345		NAT13	2.0914		ITGA5	1.54808
GSG2	3.14643		SDAD1	2.08698		RFX7	1.54233
CABLES2	3.13199		FAM45A	2.04675		VCAN	1.53326
NBPF8	3.01814		C14orf32	2.03391		STRADB	1.53234
FAM129A	2.89932		DTL	2.0076		RAP2A	1.521
LOC652755	2.8947		PPP1R11	1.99251		USP12	1.52033
TACSTD2	2.8736		MET	1.97196		THBS1	1.51334
SLC44A2	2.83942		MYB	1.96814		TGIF2	1.50764
TMEM22	2.83669		ELAVL1	1.96674		GSG2	1.50682
GINS3	2.831		PXDN	1.96524
SH3GL1	2.82999		LOC100008589	1.95464
ZNF121	2.79804		STK39	1.94701
DHFR	2.7622		SLC38A1	1.92881
C1orf58	2.73579		XBP1	1.89882
MPV17L2	2.71696		B4GALT3	1.8976
TK1	2.70113		THBS1	1.89155
CHES1	2.69951		VPS26	1.88475
STK16	2.69284		HADH2	1.88369
BMP8B	2.68639		PHGDH	1.87948
PRR11	2.68272		LSM10	1.87412
MEX3C	2.67415		HSD17B10	1.86595
PCOLCE2	2.64628		ZZZ3	1.85016
LRRC8A	2.62161		ATP1B3	1.83149
SYT1	2.59769		MTMR6	1.82176
MAOA	2.5869		ARAF	1.82068
BCL2	2.58229		FNDC3B	1.80459
TAF5	2.57002		SKP1	1.79073
LOC643373	2.53054		LOC100129028	1.78612
NAGPA	2.52883		CDC2L6	1.78513
DTL	2.49847		VAMP3	1.77218
AXL	2.47425		MAK16	1.77086
LXN	2.47198		LITAF	1.75892
XBP1	2.46875		DNM1L	1.74678
TMEM200A	2.46762		MTDH	1.74459
CTSB	2.45874		FAM116A	1.74331
WDR76	2.45347		LOC387703	1.73742
LOC730995	2.45268		LOC650369	1.73541
CDK4	2.43328		STRAP	1.73268
LOC100133840	2.43017		LOC100134134	1.73161
NAPEPLD	2.41047		GNPDA1	1.72645
GOLPH3L	2.40597		TACSTD2	1.72599
CDC23	2.3996		ARHGAP1	1.722
GCH1	2.35106		TM2D2	1.71762
RAD23B	2.35062		PCOLCE2	1.71096
NETO2	2.33128		MCM3	1.70979
HIST1H2AM	2.33089		ZNF148	1.70558
ERLIN1	2.33074		SNORD11	1.7044
REEP3	2.32768		LOC100133692	1.69692
FOXN2	2.3271		CEBPG	1.6967
MLF1IP	2.31771		PRSS8	1.69256
EIF2S2	2.31479		MEX3C	1.68703
GNPDA1	2.31061		CDK6	1.68529
ULBP2	2.30535		RAB31	1.68505
FLJ13305	2.29295		TMEM48	1.68175
CTDSP1	2.29023		MDM4	1.67698
ARHGDIB	2.28762		FAM60A	1.67514
DPYSL4	2.2872		SNORD12C	1.67219
SHROOM4	2.27033		ACTR1A	1.67002
CHST12	2.26049		CCDC59	1.66821
HMGN4	2.26007		GINS3	1.66405
SCML2	2.25163		PURB	1.66244
LOC649095	2.2276		FERMT2	1.66175
PPP1R9A	2.21352		SNRPD3	1.659
LOC648852	2.20274		PTPRG	1.65792
C9orf125	2.18962		LONRF1	1.65626
LOC728411	2.18914		C7orf23	1.64745
SNORD46	2.17453		C15orf63	1.64682
KLHL23	2.16825		GPT2	1.64244
ARAF	2.16627		SNHG4	1.64088
KIF15	2.15637		DNASE2	1.64075
C7orf49	2.15356		LRRC26	1.63003
FICD	2.14274		LOC389901	1.62905
CDC42SE2	2.1408		FLJ12684	1.62904
RHEBL1	2.13806		HSPA5	1.62782
TIFA	2.13297		API5	1.62667
OGFRL1	2.13172		KIF1C	1.6249
GINS4	2.12352		WNT3A	1.62426
ZNF367	2.11951		C8orf55	1.62166
NEK7	2.11563		FAM171A1	1.61589
THRAP5	2.11512		LOC653171	1.6122
SLC30A3	2.11038		DHX40	1.6114
MAPT	2.10573		C2orf69	1.6104
MET	2.10141		SMCR5	1.60762
LOC728809	2.10128		LOC645452	1.6057
DCBLD1	2.09932		XRCC6	1.60393
CDT1	2.09674		C2orf34	1.60298
FANCC	2.09654		TNFRSF12A	1.602
C16orf58	2.09635		VPS36	1.59739
TSPAN14	2.0961		ERO1L	1.59647
LMAN2L	2.08254		DCBLD1	1.5954
ATPBD4	2.07702		GNB1L	1.59332
IMPAD1	2.07666		CEP55	1.59266
LOC644363	2.07077		CHST12	1.59019
SNORD76	2.06549		E2F3	1.58928
TXNDC15	2.064		LRRC58	1.58836
SNORD12C	2.05655		ARL3	1.57947
E2F2	2.04548		VCL	1.57405
KIAA1804	2.03077		LOC648509	1.57381
PKP4	2.02667		ZFYVE20	1.5715
NKD2	2.0137		USP49	1.56293
FNDC3B	2.0114		USP3	1.56108
FUT11	2.01057		LOC493869	1.55887
SLC38A1	2.00481		BMP7	1.55719
MAP2K1	2.00359		LOC283932	1.55537
ARL3	2.00307		CDCA7	1.5543
LOC728653	1.99388		GFM1	1.55421
CRIP2	1.99381		LOC645157	1.55315
FEN1	1.99001		PCK2	1.55225
ARHGAP1	1.99		HMBS	1.5516
BIRC5	1.98517		PITPNA	1.54964
HMMR	1.98237		LOC341315	1.54811
UNG	1.97897		PARN	1.54624
TESK1	1.97809		STAG3L3	1.54553
FAM120AOS	1.97719		TMEM70	1.5427
SIX5	1.97271		CAPN2	1.54253
FBXO5	1.97229		UBQLN2	1.54171
UBXN7	1.96748		FEM1A	1.53886
IMPDH1	1.96664		ATP6V0E1	1.53759
IFRG15	1.9596		TUFT1	1.53562
RASA2	1.95366		LOC100132394	1.53354
WDHD1	1.95248		CTGF	1.5333
VCL	1.95222		ZC3H15	1.53221
NOL9	1.95195		AZI2	1.53165
C8orf55	1.94868		C6orf72	1.53152
COBLL1	1.94857		RAVER2	1.52836
MCM3	1.94772		ERLIN1	1.52639
SIRT1	1.94484		ZNF594	1.52564
PCGF2	1.93994		TMEM137	1.52545
TMEM70	1.93821		TM4SF18	1.52508
TMUB1	1.93734		E2F5	1.52407
PRKRIR	1.93218		CRIP2	1.52236
ANKRD36B	1.93029		TSKU	1.51869
CYP1B1	1.92978		LZTFL1	1.51634
S100A2	1.92871		FLJ10374	1.51514
B3GALNT1	1.92686		LOC92755	1.51162
ZNF684	1.91986		RPIA	1.51156
ID3	1.91615		CYR61	1.50973
PSME3	1.9118		PCGF2	1.50693
PEF1	1.91173		ZNF486	1.50676
ZNF594	1.9099		CHRAC1	1.50549
LOC642031	1.90706		TPBG	1.5049
LOC389765	1.90426		LOC100133772	1.50469
RDH11	1.89977		ARL5B	1.50391
E2F8	1.89121
CHRNA5	1.88861
CDCA5	1.88046
SNRPD3	1.87898
ARRDC3	1.87634
RTN4R	1.8718
PLEKHA1	1.87129
C11orf31	1.87018
C12orf31	1.86788
FANCI	1.86787
LASS6	1.86733
FERMT2	1.86601
VPS4A	1.86443
LEPREL1	1.86417
C14orf126	1.86036
ZNF670	1.85938
RBM38	1.85904
MASTL	1.85861
FAM69A	1.85234
LOC100133692	1.85166
GORASP2	1.85124
PRKCQ	1.84989
TGIF2	1.84908
C6orf72	1.84523
LOC100128510	1.84122
CEP152	1.83904
CYBRD1	1.83892
DHRS13	1.83709
LOC100133950	1.83495
MTDH	1.82945
CDK6	1.82923
RNF182	1.82874
LRP3	1.82849
TSKU	1.82706
TMSB15A	1.82631
C14orf82	1.82625
CDC7	1.82137
RPIA	1.81883
RBPMS2	1.81587
FAM122B	1.8138
WSB2	1.81241
C1orf135	1.80904
RHOBTB3	1.80818
FAM108B1	1.80728
CDC42EP1	1.79662
SPC25	1.79617
NUMBL	1.79373
SUV39H1	1.79251
MIR586	1.78848
USP1	1.7833
GK5	1.78163
LOC439949	1.77896
KLF4	1.77717
LYPD6	1.77708
IGSF3	1.77391
C6orf47	1.77367
TBC1D13	1.76923
LRRC26	1.76829
RAD54L	1.76582
USP49	1.76437
USP38	1.76383
C3orf58	1.76312
EID1	1.76169
MBD3	1.75877
CTDSPL	1.75726
BARD1	1.75709
TOP3A	1.75647
LOC653874	1.75559
LOC153561	1.75255
ATMIN	1.75055
PURB	1.74967
UBXN2B	1.74823
B4GALT3	1.74644
SNORD31	1.74608
C9orf10OS	1.74571
C12orf29	1.74222
TRIB3	1.74145
LOC652726	1.74012
KCTD6	1.73892
SLC25A36	1.73836
DUSP19	1.737
RNF138	1.73632
HSD17B6	1.73581
TNFAIP8	1.73365
LOC92755	1.73355
PCYOX1	1.73294
LOC728758	1.73031
E2F3	1.7286
TMEM48	1.72668
FANCG	1.72546
TLK1	1.72415
SAR1A	1.72078
KLHDC3	1.71751
LOC645691	1.71689
L2HGDH	1.71063
R3HDM1	1.70864
HMGB1L1	1.70855
STAG3L3	1.70699
ARHGAP11B	1.7054
DNM1L	1.70305
CD68	1.69924
RAP1GAP	1.69875
CHAF1A	1.69751
TMED7	1.69666
TUBB	1.69602
ATF1	1.69398
IRX3	1.69309
C14orf32	1.69276
ISY1	1.6924
CENPL	1.69183
ARL8B	1.69109
EVI5L	1.69009
ZNF358	1.69005
RBBP5	1.69
LOC100130179	1.68996
LOC100133607	1.68816
CARHSP1	1.68767
ZHX2	1.6873
TMEM109	1.6819
QRFPR	1.68137
SPC24	1.68098
DEPDC1B	1.67937
SDAD1	1.67878
C12orf32	1.67472
DLEU2	1.6741
FLOT2	1.673
C15orf63	1.67134
PSMC3IP	1.66646
LRRC8C	1.66518
BMP7	1.6619
ARPP19	1.66119
LOC400214	1.66115
LOC113386	1.66067
ADK	1.66032
LOC100133277	1.65889
RAD51AP1	1.65835
PHF15	1.6562
DUT	1.65413
POLQ	1.65402
PHF19	1.65364
SPIN4	1.65185
C5orf54	1.65071
ADAM15	1.64964
AP1M1	1.64896
ZNF281	1.6475
GTSE1	1.64729
ORC1L	1.6463
LRRC8D	1.64528
NFYC	1.64423
PLIN5	1.64374
SNORD87	1.64347
DBR1	1.64313
SLC39A8	1.64128
CHD1	1.64096
LOC730316	1.64007
ZNF213	1.63982
SNHG4	1.63961
SNORA4	1.63904
NOV	1.6387
ZNF664	1.63572
FAM127B	1.63407
PSMD5	1.63375
HMGB2	1.63265
TFDP2	1.63145
FEM1A	1.63126
EXO1	1.63084
LOC441268	1.63031
FAM171A1	1.62959
ANXA11	1.62511
MBTD1	1.62438
NUP210	1.62431
LPAR1	1.62384
TICAM2	1.62113
LOC729816	1.62099
CALCOCO2	1.62002
LHX2	1.61979
HECTD3	1.61853
CDCA7	1.6177
GLT25D1	1.6172
LOC100134711	1.61676
STK39	1.61642
LOC727935	1.61603
DNASE2	1.61494
IL17RB	1.61486
TBC1D2	1.61454
CTDSP2	1.61178
MIR1228	1.61153
C4orf46	1.61066
DSCC1	1.61001
FUBP1	1.60865
PLOD1	1.60859
ANXA10	1.60797
TMEM33	1.60781
TMEM137	1.60724
HP1BP3	1.60662
STRAP	1.60642
GRN	1.60617
ARID2	1.60616
RFC3	1.60416
QDPR	1.60193
KCNMB4	1.60156
HELLS	1.60109
IFIT5	1.60098
LOC729708	1.59995
CEP55	1.5956
GINS2	1.59438
MCM2	1.59189
CCDC71	1.59052
H2AFV	1.58994
LPGAT1	1.58843
DKFZP564O0523	1.58762
PEA15	1.58617
KIAA0528	1.58377
GMEB1	1.58363
SNORD65	1.5829
PALLD	1.58278
DDX10	1.58102
DCLRE1A	1.57985
TNPO1	1.5792
HNRNPH2	1.5788
SAC3D1	1.57732
PIGC	1.57708
SLC16A14	1.57645
NQO1	1.5756
LBR	1.57491
FLJ12684	1.57371
RRAGC	1.57136
PKN2	1.56977
TOR2A	1.5697
C13orf7	1.56893
E2F5	1.5682
DRD4	1.56666
GNB1L	1.56374
TMEM106A	1.56271
HDAC1	1.56153
C20orf100	1.56092
C10orf119	1.56019
VPS26	1.55988
GLRX5	1.55984
RBBP7	1.55914
MIS12	1.55876
LOC100130856	1.55761
ZNF148	1.55681
LOC730083	1.5562
STOX1	1.55615
MTMR9	1.55462
DEK	1.5502
MCM10	1.54962
RAD51	1.54958
DHX40	1.54784
C10orf84	1.54688
SURF4	1.54509
GNA12	1.54507
FLJ35767	1.54494
LOC100133516	1.54437
DSN1	1.54369
NR1D2	1.54272
SCMH1	1.541
TUBGCP4	1.54082
CDCA4	1.54063
SNORA42	1.53921
FAM111A	1.53917
NKX3-1	1.53814
POM121C	1.5379
LOC730996	1.5378
LOC729123	1.53707
UBE2Q2	1.53643
KIF11	1.53632
SRP72	1.5361
SLC43A2	1.53485
LOC646993	1.53444
NAT15	1.53383
DSCR3	1.53379
DNAJB9	1.53267
PBK	1.53209
EDG7	1.532
TWSG1	1.53148
LOC728127	1.53138
POLDIP2	1.53089
ID1	1.53063
ELFN2	1.53015
AEBP2	1.52902
LOC100134159	1.52641
JPH1	1.52584
MKX	1.52509
LOC728889	1.52443
EXOSC6	1.52437
LOC643507	1.52404
UBP1	1.52384
C2orf69	1.5228
DONSON	1.522
LOC643272	1.52048
ELAVL1	1.52001
ATG12	1.51951
MSTO1	1.51918
SP4	1.51916
CHEK1	1.51892
CASP2	1.51706
PTP4A2	1.51647
CDC45L	1.51612
PGRMC2	1.51557
TMEM165	1.51543
PRNP	1.51495
CKAP2	1.51301
TM9SF3	1.51194
ZAK	1.51135
DGAT1	1.5105
TTC19	1.50904
FAM83D	1.50865
SNORD48	1.50811
CPOX	1.50789
LARP1B	1.50786
C14orf80	1.50678
VHL	1.50677
MED16	1.50582
ACTR1A	1.50466
RAVER2	1.50452
CCNA2	1.50449
METAP1	1.50377
