# Supplementary material for: miR-34 and p53: New Insights into a Complex Functional Relationship
Source: PLoS One. 2015 Jul 15;10(7):e0132767. doi: 10.1371/journal.pone.0132767 (PMC4503669; doi:10.1371/journal.pone.0132767)
Supplement: S2 Table — (XLSX) [file pone.0132767.s007.xlsx]

## Sheet: GO TERM miR-34a OE
Functional Annotation Analysis of downregulated genes in HCT116 cells OE miR-34a using DAVID Bioinformatics tool
Category	Term	Count	P-value	-log10(p-value)
GOTERM_BP_FAT	cell cycle	57	2.4e-15	14.6198
GOTERM_BP_FAT	DNA metabolic process	38	1.5e-10	9.82391
GOTERM_BP_FAT	DNA replication	23	2.3e-10	9.63827
GOTERM_BP_FAT	cell cycle phase	33	7.4e-10	9.13077
GOTERM_BP_FAT	cell cycle process	38	3.3e-09	8.48149
GOTERM_BP_FAT	M phase	28	4.8e-09	8.31876
GOTERM_BP_FAT	mitotic cell cycle	29	1.5e-08	7.82391
GOTERM_BP_FAT	organelle fission	22	3.9e-08	7.40894
GOTERM_BP_FAT	nuclear division	21	9.6e-08	7.01773
GOTERM_BP_FAT	mitosis	21	9.6e-08	7.01773
GOTERM_BP_FAT	M phase of mitotic cell cycle	21	1.3e-07	6.88606
GOTERM_BP_FAT	cell division	23	7e-07	6.1549
GOTERM_BP_FAT	response to DNA damage stimulus	26	8.8e-07	6.05552
GOTERM_BP_FAT	regulation of cell cycle	23	4.7e-06	5.3279
GOTERM_BP_FAT	cellular response to stress	31	9.1e-06	5.04096
GOTERM_BP_FAT	DNA repair	19	6.5e-05	4.18709
GOTERM_BP_FAT	chromosome organization	25	0.00021	3.67778
GOTERM_BP_FAT	DNA-dependent DNA replication	8	0.00028	3.55284
GOTERM_BP_FAT	macromolecular complex assembly	30	0.00039	3.40894
GOTERM_BP_FAT	chromatin organization	20	0.0008	3.09691
GOTERM_BP_FAT	negative regulation of nucleobase, nucleoside, nucleotide and nucleic acid metabolic process	24	0.0011	2.95861
GOTERM_BP_FAT	macromolecular complex subunit organization	30	0.0011	2.95861
GOTERM_BP_FAT	negative regulation of nitrogen compound metabolic process	24	0.0013	2.88606
GOTERM_BP_FAT	interphase of mitotic cell cycle	9	0.002	2.69897
GOTERM_BP_FAT	chromosome segregation	8	0.0021	2.67778
GOTERM_BP_FAT	interphase	9	0.0025	2.60206
GOTERM_BP_FAT	negative regulation of RNA metabolic process	18	0.003	2.52288
GOTERM_BP_FAT	DNA unwinding during replication	4	0.0033	2.48149
GOTERM_BP_FAT	regulation of cell cycle process	9	0.0038	2.42022
GOTERM_BP_FAT	protein-DNA complex assembly	8	0.0041	2.38722
GOTERM_BP_FAT	cell cycle checkpoint	8	0.0041	2.38722
GOTERM_BP_FAT	protein complex biogenesis	22	0.0043	2.36653
GOTERM_BP_FAT	protein complex assembly	22	0.0043	2.36653
GOTERM_BP_FAT	DNA integrity checkpoint	6	0.0058	2.23657
GOTERM_BP_FAT	negative regulation of transcription, DNA-dependent	17	0.006	2.22185
GOTERM_BP_FAT	meiosis	8	0.0061	2.21467
GOTERM_BP_FAT	M phase of meiotic cell cycle	8	0.0061	2.21467
GOTERM_BP_FAT	negative regulation of macromolecule metabolic process	28	0.0067	2.17393
GOTERM_BP_FAT	meiotic cell cycle	8	0.0068	2.16749
GOTERM_BP_FAT	regulation of mitotic cell cycle	10	0.0068	2.16749
GOTERM_BP_FAT	negative regulation of transcription	20	0.0068	2.16749
GOTERM_BP_FAT	DNA geometric change	4	0.0069	2.16115
GOTERM_BP_FAT	DNA duplex unwinding	4	0.0069	2.16115
GOTERM_BP_FAT	negative regulation of cellular biosynthetic process	23	0.007	2.1549
GOTERM_BP_FAT	protein amino acid phosphorylation	26	0.0072	2.14267
GOTERM_BP_FAT	chromatin assembly or disassembly	9	0.0073	2.13668
GOTERM_BP_FAT	chromatin modification	14	0.0083	2.08092
GOTERM_BP_FAT	DNA recombination	8	0.0088	2.05552
GOTERM_BP_FAT	negative regulation of biosynthetic process	23	0.0089	2.05061
GOTERM_BP_FAT	negative regulation of macromolecule biosynthetic process	22	0.01	2
GOTERM_BP_FAT	regulation of transcription from RNA polymerase II promoter	27	0.011	1.95861
GOTERM_BP_FAT	cellular macromolecular complex assembly	15	0.012	1.92082
GOTERM_BP_FAT	chromatin assembly	7	0.013	1.88606
GOTERM_BP_FAT	regulation of RNA metabolic process	55	0.014	1.85387
GOTERM_BP_FAT	DNA packaging	8	0.015	1.82391
GOTERM_BP_FAT	negative regulation of transcription from RNA polymerase II promoter	13	0.016	1.79588
GOTERM_BP_FAT	regulation of transcription	74	0.016	1.79588
GOTERM_BP_FAT	negative regulation of gene expression	20	0.017	1.76955
GOTERM_BP_FAT	spindle organization	5	0.017	1.76955
GOTERM_BP_FAT	DNA damage checkpoint	5	0.021	1.67778
GOTERM_BP_FAT	response to metal ion	8	0.025	1.60206
GOTERM_BP_FAT	cellular macromolecular complex subunit organization	15	0.028	1.55284
GOTERM_BP_FAT	regulation of transcription, DNA-dependent	52	0.03	1.52288
GOTERM_BP_FAT	activation of MAPK activity	6	0.035	1.45593
GOTERM_BP_FAT	regulation of MAP kinase activity	8	0.038	1.42022
GOTERM_BP_FAT	nucleosome assembly	6	0.039	1.40894
GOTERM_BP_FAT	response to inorganic substance	10	0.039	1.40894
GOTERM_BP_FAT	chromosome localization	3	0.043	1.36653
GOTERM_BP_FAT	establishment of chromosome localization	3	0.043	1.36653
GOTERM_BP_FAT	dihydrobiopterin metabolic process	2	0.044	1.35655
GOTERM_BP_FAT	DNA replication initiation	3	0.048	1.31876

## Sheet: GO TERM miR-34b OE
Functional Annotation Analysis of downregulated genes in HCT116 cells OE miR-34b using DAVID Bioinformatics tool
Category	Term	Count	P-value	-log10(p-value)
GOTERM_BP_FAT	positive regulation of cellular protein metabolic process	7	0.0092	2.03621
GOTERM_BP_FAT	positive regulation of protein metabolic process	7	0.011	1.95861
GOTERM_BP_FAT	positive regulation of translation	3	0.013	1.88606
GOTERM_BP_FAT	apoptosis	11	0.017	1.76955
GOTERM_BP_FAT	programmed cell death	11	0.019	1.72125
GOTERM_BP_FAT	positive regulation of cell-substrate adhesion	3	0.019	1.72125
GOTERM_BP_FAT	response to endoplasmic reticulum stress	3	0.028	1.55284
GOTERM_BP_FAT	cell cycle	12	0.036	1.4437
GOTERM_BP_FAT	positive regulation of phosphorylation	4	0.039	1.40894
GOTERM_BP_FAT	positive regulation of phosphate metabolic process	4	0.042	1.37675
GOTERM_BP_FAT	positive regulation of phosphorus metabolic process	4	0.042	1.37675
GOTERM_BP_FAT	regulation of cell-substrate adhesion	3	0.049	1.3098
GOTERM_BP_FAT	cell death	11	0.05	1.30103

## Sheet: GO TERM miR-34c OE
Functional Annotation Analysis of downregulated genes in HCT116 cells OE miR-34c using DAVID Bioinformatics tool
Category	Term	Count	P-value	-log10(p-value)
GOTERM_BP_FAT	cell cycle	9	3.7e-05	4.4318
GOTERM_BP_FAT	protein amino acid phosphorylation	6	0.0056	2.25181
GOTERM_BP_FAT	phosphorylation	6	0.012	1.92082
GOTERM_BP_FAT	cell migration	4	0.012	1.92082
GOTERM_BP_FAT	cell division	4	0.015	1.82391
GOTERM_BP_FAT	localization of cell	4	0.016	1.79588
GOTERM_BP_FAT	cell motility	4	0.016	1.79588
GOTERM_BP_FAT	phosphate metabolic process	6	0.026	1.58503
GOTERM_BP_FAT	phosphorus metabolic process	6	0.026	1.58503
GOTERM_BP_FAT	cell adhesion	5	0.033	1.48149
GOTERM_BP_FAT	biological adhesion	5	0.033	1.48149
GOTERM_BP_FAT	cell-substrate junction assembly	2	0.04	1.39794
GOTERM_BP_FAT	positive regulation of translation	2	0.04	1.39794
GOTERM_BP_FAT	regulation of cell-matrix adhesion	2	0.047	1.3279
GOTERM_BP_FAT	positive regulation of cell-substrate adhesion	2	0.049	1.3098
GOTERM_BP_FAT	cell motion	4	0.05	1.30103
