# Supplementary material for: miR-34 and p53: New Insights into a Complex Functional Relationship
Source: PLoS One. 2015 Jul 15;10(7):e0132767. doi: 10.1371/journal.pone.0132767 (PMC4503669; doi:10.1371/journal.pone.0132767)
Supplement: S3 Table — (XLSX) [file pone.0132767.s008.xlsx]

## Sheet: p53 Knowledgebase genes
List of 221 p53 network genes from p53 Knowledgebase (http://p53.bii.a-star.edu.sg/index.php)
Symbol	Transcriptional targets	Protein Interactions	Transcription factors
ABL1		X
AKAP4		X
ANKRD2		X					X	Indicates transcriptionally activated by p53
ANLN	X
APEX1		X					X	Indicates transcriptionally repressed by p53
ATF3			X
ATM		X
ATR		X
AURKA		X
BARD1		X
BAX	X
BBC3	X
BCL2		X
BCL2L1		X
BCL6			X
BDKRB2	X
BDP1		X
BLM		X
BRCA1		X
BRCA2		X
BTG2	X
CABLES1		X
CARM1		X
CCNA2		X
CCNB1		X
CCNG1	X	X
CCNG2		X
CCNH		X
CD82	X
CDC14A		X
CDC14B		X
CDC25C	X
CDK1		X
CDK2		X
CDK5		X
CDK7		X
CDKN1A	X
CDKN2A		X
CHEK1		X
CHEK2		X
COPS		X
CR2		X
CREB1		X
CREBBP		X
CRYZ	X
CSNK1A1		X
CSNK2A1		X
CTSD	X
CUL9		X
CX3CL1	X
DDX17		X
DDX5		X
DHCR24		X
DKK1	X
E2F1		X
E2F4			X
E4F1		X
EEF1A1	X
EGFR	X
EGR1			X
EIF2AK2		X
ELL		X
EP300		X
EP400		X
ERCC2		X
ERCC3		X
ERCC6		X
ESR1		X
ETS1			X
ETS2			X
FAS	X
FOS			X
FOXO3		X
GADD45A	X
GDF15	X
GML	X
GNL3		X
GPS2		X
GSK3B		X
GTF2H1		X
HDAC1		X
HGF	X
HIF1A		X
HIPK1		X
HIPK2		X
HMGB1		X
HOXA5			X
HSF3		X
HSP90AA1		X
HSPA4		X
HSPA8	X	X
HTT		X
HUWE1		X
IER3	X
IFI16		X
IGFBP3	X
ING1		X
ING4		X
ING5		X
JMY		X
JUN			X
KAT2B		X
KLF4			X
LRDD	X
MAPK1		X
MAPK10		X
MAPK14		X
MAPK3		X
MAPK8		X
MAPK9		X
MAX			X
MDC1		X
MDM2	X	X
MDM4		X
MED1		X
MED17		X
MET	X
MMP2	X
MNAT1		X
MRE11A		X
MSX1		X
MTA1		X
MTA2		X
MUC1		X
MYC			X
NCL		X
NFIC			X
NFKB1			X
NOS3	X
NR3C1		X
NTHL1		X
ODC1	X
P2RXL1	X
P53AIP1	X
PAX2			X
PAX5			X
PAX8			X
PCBP4	X
PCNA	X
PHB		X
PIAS1		X
PIAS2		X
PIN1		X
PLK2	X
PML		X
POLA1		X
PPA1		X
PPP1CA		X
PPP1R13L		X
PPP2CA		X
PRKACA		X
PRKDC		X
PRMT1		X
PTEN		X
PTGS2		X
PTTG1		X
RAD51		X
RB1	X
RCHY1		X
RELA			X
RFWD2		X
RPA1		X
RRM2		X
RRM2B	X
S100A2	X
SCARA3	X
SCD	X
SENP1		X
SERPINB5	X
SERPINE1	X
SETD7		X
SFN	X
SIN3A		X
SIRT1		X
SLC38A2	X
SMARCA4		X
SMARCB1		X
SMG1		X
SMN1		X
SP1		X	X
SSRP1		X
STK11		X
SUMO1		X
SUPT16H		X
TADA3		X
TAF1C		X
TAF9		X
TAP1	X
TBP		X
TFAP2A		X
TFAP2C		X
TFDP1		X
TGFA	X
THBS2	X
THRB		X
TNFRSF10B	X
TOP1		X
TOPORS		X
TP53			X
TP53BP1		X
TP53BP2		X
TP53I3	X
TP53INP1	X	X
TRPM2	X
TSG101		X
TXN		X
UBE2A		X
UBE2B		X
UBE2D2		X
UBE2D3		X
UBE2I		X
USF1			X
USP7		X
WRN		X
WT1		X
WWOX		X
XRCC6		X
YBX1		X
YWHAQ		X
YY1		X	X
ZNF148		X

## Sheet: Hits in Bi-miR-34a PDs
p53 network genes identifed as hits in Bi-miR-34a PDs in HCT116 cells
Highlighted in yellow are those genes that are p53 transcriptional targets
Probe	EntrezID	Symbol	Fold Change (Bi-miR-34a PD/Bi-miR-control PD)
205655_at	4194	MDM4	67.9
240294_at	28996	HIPK2	24.9
204313_s_at	1385	CREB1	16.56
239024_at	7707	ZNF148	12.38
205015_s_at	7039	TGFA	12.17
218878_s_at	23411	SIRT1	9.83
203444_s_at	9219	MTA2	8.37
242656_at	2965	GTF2H1	8.18
201984_s_at	1956	EGFR	7.68
208351_s_at	5594	MAPK1	7.28
209552_at	7849	PAX8	7.01
213807_x_at	4233	MET	6.77
228081_at	901	CCNG2	6.67
207039_at	1029	CDKN2A	6.21
202801_at	5566	PRKACA	5.8
221577_x_at	9518	GDF15	5.64
205581_s_at	4846	NOS3	5.62
213693_s_at	4582	MUC1	4.91
201902_s_at	7528	YY1	4.83
202168_at	6880	TAF9	4.5
225531_at	91768	CABLES1	4.21
213536_s_at	7329	UBE2I	4.02
206665_s_at	598	BCL2L1	3.89
211708_s_at	6319	SCD	3.82
200766_at	1509	CTSD	3.56
201209_at	3065	HDAC1	3.54
226619_at	29843	SENP1	3.46
209361_s_at	57060	PCBP4	3.37
204654_s_at	7020	TFAP2A	3.37
201236_s_at	7832	BTG2	3.14
236294_at	10075	HUWE1	3.11
221841_s_at	9314	KLF4	3.04
218849_s_at	10848	PPP1R13L	3.02
203937_s_at	9013	TAF1C	2.71
215757_at	5591	PRKDC	2.61
211300_s_at	7157	TP53	2.59
224754_at	6667	SP1	2.58
204855_at	5268	SERPINB5	2.52
202389_s_at	3064	HTT	2.48
231768_at	7391	USF1	2.41
206228_at	5076	PAX2	2.33
203120_at	7159	TP53BP2	2.29
203554_x_at	9232	PTTG1	2.28
242336_at	2932	GSK3B	2.24
204420_at	8061	FOS	2.23
212046_x_at	5595	MAPK3	2.22
212672_at	472	ATM	2.2
203418_at	890	CCNA2	2.17
226048_at	5599	MAPK8	2.17
212376_s_at	57634	EP400	2.14
203845_at	8850	KAT2B	2.14
209294_x_at	8795	TNFRSF10B	2.06

## Sheet: Down-regulated in 34a OE HCT116
p53 network genes down-regulated by miR-34a over-expression in HCT116 cells
Highlighted in red are those genes that were also identified as targets in Bi-miR-34a PD experiments
Probe	EntrezID	Symbol	Fold Change (miR-34a/miR-control)
202123_s_at	25	ABL1	0.77
205345_at	580	BARD1	0.49
205733_at	641	BLM	0.65
204531_s_at	672	BRCA1	0.63
208368_s_at	675	BRCA2	0.72
203418_at	890	CCNA2	0.65
228729_at	891	CCNB1	0.64
208022_s_at	8555	CDC14B	0.77
211804_s_at	1017	CDK2	0.72
207039_at	1029	CDKN2A	0.77
205394_at	1111	CHEK1	0.7
204313_s_at	1385	CREB1	0.7
202160_at	1387	CREBBP	0.78
204602_at	22943	DKK1	0.76
204947_at	1869	E2F1	0.47
224833_at	2113	ETS1	0.51
242656_at	2965	GTF2H1	0.71
201209_at	3065	HDAC1	0.54
225115_at	28996	HIPK2	0.76
221841_s_at	9314	KLF4	0.58
221640_s_at	55367	LRDD	0.78
1552263_at	5594	MAPK1	0.79
205655_at	4194	MDM4	0.36
203510_at	4233	MET	0.34
203444_s_at	9219	MTA2	0.65
200659_s_at	5245	PHB	0.67
243624_at	9063	PIAS2	0.74
204835_at	5422	POLA1	0.75
205024_s_at	5888	RAD51	0.45
212743_at	25898	RCHY1	0.79
204268_at	6273	S100A2	0.7
223842_s_at	51435	SCARA3	0.78
226619_at	29843	SENP1	0.63
218878_s_at	23411	SIRT1	0.54
224760_at	6667	SP1	0.72
203937_s_at	9013	TAF1C	0.68
204653_at	7020	TFAP2A	0.78
204071_s_at	10210	TOPORS	0.76
213535_s_at	7329	UBE2I	0.49
201498_at	7874	USP7	0.79
205667_at	7486	WRN	0.66
200047_s_at	7528	YY1	0.75
