# Supplementary material for: miR-34 and p53: New Insights into a Complex Functional Relationship
Source: PLoS One. 2015 Jul 15;10(7):e0132767. doi: 10.1371/journal.pone.0132767 (PMC4503669; doi:10.1371/journal.pone.0132767)
Supplement: S4 Table — (XLSX) [file pone.0132767.s009.xlsx]

## Sheet: Plasmids
Plasmid name	Description	Source
PG13-luc	Luciferase reporter containing 13 copies of the p53-binding consensus sequence	Addgene plasmid #16442
pGL3-PUMA-PMT	pGL3-basic containing the PUMA promoter (493 bp fragment) cloned into NheI/XhoI sites
pGL3-CDKN1A-PMT	pGL3-basic containing the CDKN1A promoter (2400 bp fragment) cloned into NheI/XhoI sites
pGL3-BAX-PMT	pGL3-basic containing the BAX promoter (359 bp fragment) cloned into NheI/XhoI sites
pRL-TK	Renilla Luciferase Reporter Vector	Promega
psiCHECK2	Dual luciferase reporter vector	Promega
psiCHECK2-MDM4-3'UTR	1022 bp fragment of the MDM4 3’UTR, containing MREs 4 and 5, cloned downstream Renilla luciferase
psiCHECK2-MDM4-3'UTR-mtMRE4	1022 bp fragment of the MDM4 3’UTR containing a mutated MRE4
psiCHECK2-MDM4-3'UTR-mtMRE5	1022 bp fragment of the MDM4 3’UTR containing a mutated MRE5
psiCHECK2-MDM4-3'UTR-mtMRE4/5	1022 bp fragment of the MDM4 3’UTR containing mutated MRE4 and MRE5
psiCHECK2-MDM4-CD-MRE1	Rna22-predicted 22 bp coding region MRE1 cloned downstream of Renilla
psiCHECK2-MDM4-CD-MRE2	Rna22-predicted 22 bp coding region MRE2 cloned downstream of Renilla
psiCHECK2-MDM4-CD-MRE3	Rna22-predicted 22 bp coding region MRE3 cloned downstream of Renilla
psiCHECK2-MDM4-CD-MRE4	Rna22-predicted 22 bp coding region MRE4 cloned downstream of Renilla
psiCHECK2-MDM4-CD-MRE5	Rna22-predicted 22 bp coding region MRE5 cloned downstream of Renilla
psiCHECK2-AS34a	luciferase reporeter containing a perfect complementary binding site for hsa-miR-34a	Addgene plasmid #37099
pcDNA-MDM4-HA	MDM4 cDNA, containing an HA-tag at the N-terminus, cloned into NheI/XhoI sites of pcDNA3.1
pcDNA-MDM4-HA-mtCD1	MDM4 cDNA with mutated CD-MRE1
pcDNA-MDM4-HA-mtCD3	MDM4 cDNA with mutated CD-MRE3
pcDNA-MDM4-HA-mtCD4	MDM4 cDNA with mutated CD-MRE4
pcDNA-MDM4-HA-mtCD3/4	MDM4 cDNA with mutated CD-MRE3/4
pcDNA-MDM4-HA-mtCD1/3/4	MDM4 cDNA with mutated CD-MRE1/3/4
pcDNA-SIRT1	SIRT1 cDNA cloned into NheI/XbaI sites of pcDNA3.1
pGL3-MYB-3'UTR	3'UTR of human MYB cloned downstream the firefly luciferase gene	Addgene plasmid #25798
pGL3-TP53-3'UTR	3'UTR of human TP53 cloned downstream the firefly luciferase gene
psiCHECK2-TP53-5'UTR-MRE	Rna22-predicted 5'UTR MRE cloned downstream of Renilla
psiCHECK2-TP53-5'UTR-mtMRE	mutated Rna22-predicted 5'UTR MRE cloned downstream of Renilla
psiCHECK2-TP53-CD-MRE	PITA-predicted CD MRE cloned downstream of Renilla
psiCHECK2-TP53-CD-mtMRE	mutated PITA-predicted CD MRE cloned downstream of Renilla
pCMV6-XL5-p53	full length TP53 mRNA	Origene SC119832
pCMV6-XL5-p53-mt5'UTR-MRE	full length TP53 mRNA with mutated 5'UTR MRE
pCMV6-XL5-p53-mtCD-MRE	full length TP53 mRNA with mutated CD MRE
pCMV6-XL5-p53-mt5'UTR/CD-MRE	full length TP53 mRNA with mutated 5'UTR and CD MREs
pTALEN-34aL	TALE Nuclease expressing vector for targeted deletion of hsa-miR-34a
pTALEN-34aR	TALE Nuclease expressing vector for targeted deletion of hsa-miR-34a
