# Supplementary material for: miR-34 and p53: New Insights into a Complex Functional Relationship
Source: PLoS One. 2015 Jul 15;10(7):e0132767. doi: 10.1371/journal.pone.0132767 (PMC4503669; doi:10.1371/journal.pone.0132767)
Supplement: S5 Table — (XLSX) [file pone.0132767.s010.xlsx]

## Sheet: Primers for mRNA qRT-PCR
SYMBOL	Full name	Accession number	P1fw (5'®3')	P1rv (5'®3')	PimerBank ID
CDK6	cyclin-dependent kinase 6	NM_001259	CAGATGGCTCTAACCTCAGTGG	CACGAAAAAGAGGCTTTCTACGA	4502741a3
BAX	BCL2-associated X protein	NM_138763	CCCGAGAGGTCTTTTTCCGAG	CCAGCCCATGATGGTTCTGAT	163659849c1
PUMA (BBC3)	BBC3 BCL2 binding component 3	NM_014417	GACCTCAACGCACAGTACGAG	AGGAGTCCCATGATGAGATTGT	15193488a1
FAS	FAS Fas (TNF receptor superfamily, member 6)	NM_000043	TATCACCACTATTGCTGGAGTCA	GCTGTGTCTTGGACATTGTCA	4507583a1
TP53I3 (PIG3)	TP53I3 tumor protein p53 inducible protein 3	NM_004881	CCGGAAAACCTCTACGTGAAG	GCCTTGTCTCTGCATTAAGTCC	22538444a1
PMAIP1 (NOXA)	PMAIP1 phorbol-12-myristate-13-acetate-induced protein 1	NM_021127	ACCAAGCCGGATTTGCGATT	ACTTGCACTTGTTCCTCGTGG	21595743a1
CDKN1A	CDKN1A cyclin-dependent kinase inhibitor 1A (p21, Cip1)	NM_000389	GTCACTGTCTTGTACCCTTGTG	CGGCGTTTGGAGTGGTAGAAA	11386203a3
TP53INP1	TP53INP1 tumor protein p53 inducible nuclear protein 1	NM_033285	AAATGGGGCAGCATATTCATTGT	GGCGACGAAGGCTATTTCTGT	15150807a1
GADD45A	GADD45A growth arrest and DNA-damage-inducible, alpha	NM_001924	GAGAGCAGAAGACCGAAAGGA	CACAACACCACGTTATCGGG	4503287a1
MDM2	Mdm2 p53 binding protein homolog	NM_002392	AGCCTGGCTCTGTGTGTAATA	TGGCGTCCCTGTAGATTCACT	4505137a1
HUWE1	HECT, UBA and WWE domain containing 1	NM_031407	AGCTCTTGACTAAGGGGTTATCT	GCATGAGGTGGTAGGGATACTT	22538476a1
KLF4	Kruppel-like factor 4 (gut)	NM_004235	GCGCTGCTCCCATCTTTCT	TGCTTGACGCAGTGTCTTCTC	33620777a1
CABLES1	Cdk5 and Abl enzyme substrate 1	NM_138375	GAGATGTCGAACTCTCTCAGGT	TGTTGCCGCATGTTCTTGATAA	24308408a1
SENP1	SUMO1/sentrin specific peptidase 1	NM_014554	CAGGCGATTTAAGAACCTTTGGC	AGGTAAAGACTTCGGCTGTTTC	7657550a1
TAF9	TAF9 RNA polymerase II, TATA box binding protein (TBP)-associated factor, 32kDa	NM_003187	TCTGGCAAGACGGCTTCTC	GTGGTCACATATCGGAAGGCA	4507351a1
MAPK1	mitogen-activated protein kinase 1	NM_002745	TACACCAACCTCTCGTACATCG	CATGTCTGAAGCGCAGTAAGATT	20986529a1
HTT	huntingtin	NM_002111	CAAGCCTTGCCGCATCAAAG	CCCCCTGTTAGCAAAAACGAA	4753163a1
BTG2	BTG family, member 2	NM_006763	CAGAGCACTACAAACACCACTG	CTGAGTCCGATCTGGCTGG	5802988a1
SCD	stearoyl-CoA desaturase (delta-9-desaturase)	NM_005063	TCTAGCTCCTATACCACCACCA	TGTCGTCTTCCAAGTAGAGGG	19923296a1
CTSD	cathepsin D	NM_001909	GTGCTCAAGAACTACATGGACG	GCTGTTGTACTTGTGGTGGAT	4503143a1
TAF1C	TATA box binding protein (TBP)-associated factor, RNA polymerase I, C, 110kDa	NM_005679	GATCATGGAGACGTAGCCTTTG	GTCTTCTTCTTAGTGCGGCTC	21536367a2
UBE2I	ubiquitin-conjugating enzyme E2I (UBC9 homolog, yeast)	NM_003345	GAACCACCATTATTTCACCCGA	TCTGTTTTGGCAGTAAATCGTGT	4507785a2
MDM4	Mdm4 p53 binding protein homolog	NM_002393	ACTGCTACTACAGATGCTGCT	ACTCCTCAAATCCAAGGTCCAG	4505139a1
MTA2	metastasis associated 1 family, member 2	NM_004739	TGTACCGGGTGGGAGATTAC	TCCTCAATCCGTCTAACCAGG	14141170a1
HDAC1	histone deacetylase 1	NM_004964	ACCCGGAGGAAAGTCTGTTAC	GGTAGAGACCATAGTTGAGCAGC	13128860a1
YY1	YY1 transcription factor	NM_003403	AAGGCTGCACAAAGATGTTCA	CATAGGGCCTGTCTCCGGTAT	4507955a3
SIRT1	sirtuin 1	NM_012238	GATTGGCACAGATCCTCGAAC	CCCCAGCTCCAGTTAGAACTA	7657575a3
CDK4	cyclin-dependent kinase 4 isoform 1	NM_000075	CAGATGGCACTTACACCCGTG	GCAGCCCAATCAGGTCAAAGA	4502735a3
UBC	ubiquitin C	NM_021009	ATTTGGGTCGCGGTTCTTG	TGCCTTGACATTCTCGATGGT	from Vandesompele et al Genome Biology 2002
SDHA	SDHA succinate dehydrogenase complex, subunit A, flavoprotein (Fp)	NM_004168	TGGGAACAAGAGGGCATCTG	CCACCACTGCATCAAATTCATG	from Vandesompele et al Genome Biology 2002
